# Supplementary material for: The DNA replication checkpoint targets the kinetochore to reposition DNA structure-induced replication damage to the nuclear periphery
Source: Cell Rep. Author manuscript; Available in PMC 2025 Sep 15. (PMC12435773; doi:10.1016/j.celrep.2025.116083)
Supplement: 2 [file NIHMS2107273-supplement-2.xlsx]

## Sheet: Sheet1
CFY Strain Number	Strain Background	Genotype	Reference
1078	W303	Mat a, trp1-1, ura3-1, his3-11,15, leu2-3,112, ade2-1, can1-100 HIS::mrc1AQMYC13	Osborn et al. 2003[S1]
2744	W303	MATa ade2-1 can1-100 his3-11,-15::GFP-LacI:HIS3 trp1-1, ura3-1, leu2-3,-112 nup49::GFP-NUP49, Chr6int1::lacO:4xLexA array:TRP1, Chr6int2::CAG130:HPH (Chr6int1 is 272 bp upstream of ARS607, within PES4) (Chr6int2 is 6371 bp from Chr6int1 and 560bp upstream of Ta(AGC)F gene)	Su et al. 2015[S2]
2797	W303	CFY2744; slx5::KANMX	Su et al. 2015[S2]
5133	W303	CFY2744; chk1::KANMX	This study
5134
3116	W303	MATa, RAD52-YFP, GFP-NUP49, ade2::TetR-mCherry-ADE2, lys5::LacI-CFP-TRP1, leu2::LoxP, ZWF1:cutsite (Lmn::lys5::IsceIcs::LEU2::LacO array::Lmn), met10::lmn adaptamers::HIS3::TetOps-LexA.; Chr6int2::CAG130-HPH is 560 bp upstream of tA(AGC)F)	Su et al. 2015[S2]
5274	W303	Mata mps3::HIS3 [pRS314-EGFP-MPS3] NUP49::CFP-NUP49:URA3 ade2-1 trp1-1 his3-11 his3-15 ura2-1 leu2-3 leu2-112	Horigome et al. 2016[S3]
5201	W303	CFY3116; sml1::NATMX	This study
5202
5203	W303	CFY5202; rad53::KANMX	This study
5219
4952	W303	CFY2744; rad53K227A-KANMX	This study
4953
3426	W303	CFY2744; sml1::KANMX	Su et al. 2015[S2]
3446	W303	CFY3426; mec1::KANMX	Su et al. 2015[S2]
3447
4214	W303	CFY2744; ddc1::KANMX	This study
4215
4120	W303	CFY2744; rad24::NATMX	This study
4121
3762	W303	CFY2744; rad9::KANMX	This study
3763
3582	W303	CFY2744; tel1::KANMX	Su et al. 2015[S2]
3583
2961	W303	WT W303 Mat alpha	Gasser Lab
4525	W303	CFY2744xCFY2961; Mat alpha, zoning assay cassette*	This study
4889	W303	CFY3582xCFY4525; tel1::KANMX, rad9::NATMX, zoning assay cassette*	This study
4913	W303	CFY4889xCFY3446; mec1::KANMX, rad9::NATMX, sml1::NATMX, zoning assay cassette*	This study
4926
4096	W303	CFY3762; rad24::NATMX	This study
4097
5018	W303	CFY3762xCFY3446; mec1::KANMX, sml1::NATMX, rad9::KANMX, zoning assay cassette*	This study
5093	W303	CFY5018xCFY4096 mec1::KANMX, rad9::NATMX, rad24::LEU2, sml1::NATMX, zoning assay cassette*	This study
5094
5193	W303	CFY3582; rad9::NATMX	This study
5194
5211	W303	CFY5193; rad24::LEU2	This study
5212
5135	W303	CFY2744; dun1::KANMX	This study
5136
5198	W303	CFY2744; rad55::KANMX	This study
5199
5200
5226	W303	CFY5198; rad57::NATMX	This study
5227
5305	W303	CFY5135; sml::NATMX	This study
5306
5277	W303	CFY3116; cep3S575A	This study
5287
5393	W303	CFY3116; cep3S575E	This study
5395
5379	W303	dun1Δcep3S575E	This study
5380
5402	W303	CFY5287; KANr-pGAL1-CEN6	This study
5403
5396
5397	W303	CFY3116; KANr-pGAL1-CEN6	This study
5398
5297	W303	CFY2744; nhp6a::KANMX	This study
5298
5318	W303	CFY2744; nhp6b::NATMX	This study
5319
5300	W303	CFY5298; nhp6b::NATMX	This study
5301
5601	W303	CFY3116; mrc1::KANMX	This study
5602
5616	W303	CFY3116; mad2Δ	This study
5617
5757	W303	CFY3116; kar3::KANMX	This study
5758
5618	W303	CFY5601; pAO138-MRC1-AQ-URA3	This study
5619	W303	CFY5602; pAO138-MRC1-AQ-URA3	This study
5779	W303	MATalpha; ade2-1 can1-100 his3-11,-15, trp1-1, ura3-1::CFP-LacI:URA3, leu2-3,-112 nup49:: NUP49-mCherry:HpH, Chr6int1::lacO:4xLexA array:TRP1, Chr6int2::CAG130 (Chr6int1 is 272 bp upstream of ARS607, within PES4) (Chr6int2 is 6371 bp from Chr6int1 and 560bp upstream of Ta(AGC)F gene) Tub1:3’UTR-mVenus-Tub1:LEU2	This study
5800	W303	MATa, nup49::NUP49-mCherry-Hph, ARS607-LacOR-TRP1, ura3-1::HIS3p-CFP-LacI-URA3, leu2-3, trp1-1, ade2-1 can1-100; Chr6int::lacop-lexAop-TRP1 (Chr6int is 272 bp upstream ARS607) Chr6int2::CAG130 (Chr6int2 is 7645 bp from Chr6int and 560 bp upstream of tA(AGC)F)	This study
5805	W303	MATa; ade2-1 can1-100 his3-11,-15, trp1-1, ura3-1::CFP-LacI:URA3, leu2-3,-112 nup49:: NUP49-mCherry:HpH, Chr6int1::lacO:4xLexA array:TRP1, (Chr6int1 is 272 bp upstream of ARS607, within PES4) Tub1:3’UTR-mVenus-Tub1:LEU2	This study
5806	W303	CFY5779; dun1::KANMX	This study
5807	W303
5920	W303	CFY5779; cep3S575A	This study
5921	W303
5269	W303	WT Mat a GFP-NUP49 lacO-TRP1(Chr IV) his3::lacI-GFP-HIS3	Heun et al. 2001[S4]
6320	W303	CFY5269 (CAG130):HPH inserted 202bp downstream of GTB1	This study
6321	W303
6322	W303	CFY 6320 cep3S575A	This study
6324	W303
5486	BY4705	Mat α, ade2Δ::hisG, his3Δ200, ura3Δ0, leu2Δ0, lys2Δ0, met15Δ0, trp1Δ63	This study
		CAG-130 LEU2 URA3 HIS3 YAC
6337	BY4705	CFY5486 cep3S575A	This study
6338	BY4705	CFY5486 cep3S575A	This study
6339	BY4705	CFY5486 cep3S575A	This study
6340	BY4705	CFY5486 kar3::KANMX6	This study
6341	BY4705	CFY5486 kar3::KANMX6	This study
6355
6356	W303	CFY1078xCFY5779; Mat a; nup49::NUP49-mCherry ARS607-LacOR-TRP1 ura3-1:: HIS3p-CFP-LacI-URA3, leu2-3, 112 trp1-1 ade2-1 can1-100; CAG-130;Chr6int::lacop-lexAop-TRP1 (Chr6int is 272 bp upstream ARS607) Chr6int2::CAG130 (Chr6int2 is 7645 bp from Chr6int and 560 bp upstream of tA(AGC)F) MRC1-AQ-13myc:His3 RAD5+	This study
6357
6433
6434	W303	CFY5274; Tub1:3’UTR-mRuby2-Tub1:HPH	This study
6435
*Zoning assay cassette: his3-11,-15::GFP-LacI:HIS3 nup49::GFP-NUP49 Chr6int1::lacO:4xLexA array:TRP1 Chr6int2::CAG130:HPH (Chr6int1 is 272 bp upstream of ARS607, within PES4) (Chr6int2 is 6371 bp from Chr6int1 and 560bp upstream of Ta(AGC)F gene)
